# Supplementary material for: Elevated highly sensitive C-reactive protein in fibromyalgia associates with symptom severity
Source: Rheumatol Adv Pract. 2022 Jun 25;6(2):rkac053. doi: 10.1093/rap/rkac053 (PMC9272915; doi:10.1093/rap/rkac053)
Supplement: rkac053_Supplementary_Data [file rkac053_supplementary_data.zip]

Archive with 2 entries (2 files):
- ZettermanSupplTable2.docx
- ZettermanSupplTable1.docx
